# Supplementary material for: Prenatal exposure to green space and mental health in early adolescence: findings from the TRAILS study
Source: Am J Epidemiol. 2024 Sep 24;194(7):1949–58. doi: 10.1093/aje/kwae373 (PMC12234223; doi:10.1093/aje/kwae373)
Supplement: Web_Material_kwae373 [file web_material_kwae373.zip]

Archive with 2 entries (2 files):
- supplementary_materials_FINAL_with title page.docx
- title page of supplementary data.docx
